# Supplementary material for: NS1 Protein N-Linked Glycosylation Site Affects the Virulence and Pathogenesis of Dengue Virus
Source: Vaccines (Basel). 2023 May 8;11(5):959. doi: 10.3390/vaccines11050959 (PMC10221952; doi:10.3390/vaccines11050959)
Supplement: Supplementary file 1 [file vaccines-11-00959-s001.zip › file S1-western blot/WB_intensity ratio/WB_intensity ratio.xlsx]

## Sheet: Sheet1
		Area	X/GAPDH	Relative expression				Area	X/GAPDH	Relative expression
E	Ban18HK20	19415.6	1.93862	1		E	Ban18HK20	24581.5	1.12372	1
	NS1-N130A	8753.28	0.77701	0.400807			NS1-N130-del	8759.81	0.382683	0.340549
	NS1-N207A	8167.69	0.816545	0.4212			NS1-N207-del	959.749	0.0470585	0.0418772
	NS1-N130Q	7709.45	0.698652	0.360387			NS1-N130A+N207A	19064.4	1.16513	1.03685
	NS1-N207Q	8831.98	0.615152	0.317315			NS1-130-132QQA+207-209QQA	20946.9	1.28103	1.13999
	NS1-130-132QQA	7551.86	0.45234	0.233331			NS1-N130-del+207-209QQA	20774.5	1.15693	1.02955
	NS1-207-209QQA	12448.6	0.89052	0.459359			mock	1672.65	0.0831201	0.0739683
	mock	446.314	0.0361129	0.0186282
NS1	Ban18HK20	18147.2	1.81196	1		NS1	Ban18HK20	15146.6	0.692417	1
	NS1-N130A	17150.6	1.52242	0.840207			NS1-N130-del	3836.55	0.167604	0.242057
	NS1-N207A	19434.3	1.9429	1.07226			NS1-N207-del	921.234	0.04517	0.0652353
	NS1-N130Q	15061.6	1.36492	0.753285			NS1-N130A+N207A	20844.8	1.27394	1.83985
	NS1-N207Q	19722.7	1.3737	0.758127			NS1-130-132QQA+207-209QQA	24137.8	1.47617	2.13192
	NS1-130-132QQA	15294.6	0.916111	0.505591			NS1-N130-del+207-209QQA	21499.2	1.19729	1.72915
	NS1-207-209QQA	20092.3	1.43733	0.793243			mock	662.355	0.0329149	0.0475362
	mock	106.728	0.00863575	0.00476597
GAPDH	Ban18HK20	10015.2				GAPDH	Ban18HK20	21875
	NS1-N130A	11265.3					NS1-N130-del	22890.5
	NS1-N207A	10002.7					NS1-N207-del	20394.8
	NS1-N130Q	11034.7					NS1-N130A+N207A	16362.4
	NS1-N207Q	14357.4					NS1-130-132QQA+207-209QQA	16351.6
	NS1-130-132QQA	16695.1					NS1-N130-del+207-209QQA	17956.6
	NS1-207-209QQA	13979					mock	20123.3
	mock	12358.9
